# Supplementary material for: Ionotropic Receptors as a Driving Force behind Human Synapse Establishment
Source: Mol Biol Evol. 2020 Sep 28;38(3):735–44. doi: 10.1093/molbev/msaa252 (PMC7947827; doi:10.1093/molbev/msaa252)
Supplement: msaa252_Supplementary_Data [file msaa252_supplementary_data.zip]

Archive with 3 entries (3 files):
- supplement.pdf
- Supplementary_Table_S1.xlsx
- Supplementary_Table_S2.xlsx
