# Supplementary material for: Ionotropic Receptors as a Driving Force behind Human Synapse Establishment
Source: Mol Biol Evol. 2020 Sep 28;38(3):735–44. doi: 10.1093/molbev/msaa252 (PMC7947827; doi:10.1093/molbev/msaa252)
Supplement: msaa252_Supplementary_Data [file msaa252_supplementary_data.zip › Supplementary_Table_S1.xlsx]

## Sheet: gene_info_pathways
Genes not found in STRING
#	Symbol	Entrez
1	SHANK3	85358
2	LOC107987478	107987478
3	LOC107987479	107987479
4	CYP2D7	1564
Genes found in STRING
#	Symbol	Protein ID	Entrez	COG	Glutamatergic	Cholinergic	Serotonergic	GABAergic	Dopaminergic	System count	KEGG neuro	GXA neuro	Function	Root
1	ABAT	ENSP00000379845	18	COG0160	0	0	0	1	0	1	0.166667	0.773761	depletion	Human-SAR LCA (#36)
2	ACHE	ENSP00000303211	43	COG2272	0	1	0	0	0	1	0.5	0.698102	depletion	Human-SAR LCA (#36)
3	ADCY1	ENSP00000297323	107	COG2114	1	1	0	1	0	3	0.183673	0.907877	signaling	Human-Metamonada LCA (#37)
4	ADCY2	ENSP00000342952	108	COG2114	1	1	0	1	0	3	0.170213	0.784841	signaling	Human-Metamonada LCA (#37)
5	ADCY3	ENSP00000260600	109	COG2114	1	1	0	1	0	3	0.183673	0.32514	signaling	Human-Metamonada LCA (#37)
6	ADCY4	ENSP00000312126	196883	COG2114	1	1	0	1	0	3	0.191489	0.102772	signaling	Human-Metamonada LCA (#37)
7	ADCY5	ENSP00000419361	111	COG2114	1	1	1	1	1	5	0.269231	0.391876	signaling	Human-Metamonada LCA (#37)
8	ADCY6	ENSP00000311405	112	COG2114	1	1	0	1	0	3	0.183673	0.364984	signaling	Human-Metamonada LCA (#37)
9	ADCY7	ENSP00000378187	113	COG2114	1	1	0	1	0	3	0.173913	0.266344	signaling	Human-Metamonada LCA (#37)
10	ADCY8	ENSP00000286355	114	COG2114	1	1	0	1	0	3	0.208333	0.950063	signaling	Human-Metamonada LCA (#37)
11	ADCY9	ENSP00000294016	115	COG2114	1	1	0	1	0	3	0.163265	0.248204	signaling	Human-Metamonada LCA (#37)
12	AKT1	ENSP00000451828	207	COG0515	0	1	0	0	1	2	0.0769231	0.341267	signaling	Human-Metamonada LCA (#37)
13	AKT2	ENSP00000375892	208	COG0515	0	1	0	0	1	2	0.0769231	0.358649	signaling	Human-Metamonada LCA (#37)
14	AKT3	ENSP00000263826	10000	COG0515	0	1	0	0	1	2	0.0769231	0.692622	signaling	Human-Metamonada LCA (#37)
15	ALOX12	ENSP00000251535	239	NOG01633	0	0	1	0	0	1	0.5	0.151874	signaling	Human-Viridiplantae LCA (#33)
16	ALOX12B	ENSP00000315167	242	NOG01633	0	0	1	0	0	1	0.5	0.0364515	signaling	Human-Viridiplantae LCA (#33)
17	ALOX15	ENSP00000458832	246	NOG01633	0	0	1	0	0	1	0.2	0.166597	signaling	Human-Viridiplantae LCA (#33)
18	ALOX15B	ENSP00000369530	247	NOG259214	0	0	1	0	0	1	0.5	0.0256314	signaling	Human-Sauropsida LCA (#17)
19	ALOX5	ENSP00000363512	240	NOG01633	0	0	1	0	0	1	0.2	0.101213	signaling	Human-Viridiplantae LCA (#33)
20	APP	ENSP00000284981	351	KOG4295	0	0	1	0	0	1	1	0.502529	signaling	Human-Porifera LCA (#28)
21	ARAF	ENSP00000290277	369	COG0515	0	0	1	0	0	1	0.15625	0.178548	signaling	Human-Metamonada LCA (#37)
22	ARNTL	ENSP00000384517	406	KOG3561	0	0	0	0	1	1	1	0.385256	signaling	Human-Viridiplantae LCA (#33)
23	ARRB2	ENSP00000403701	409	KOG3865	0	0	0	0	1	1	0.4	0.357671	signaling	Human-Unicellular holozoans LCA (#30)
24	ATF2	ENSP00000264110	1386	KOG1414	0	0	0	0	1	1	0.16	0.483641	signaling	Human-Viridiplantae LCA (#33)
25	ATF4	ENSP00000336790	468	KOG4571	0	1	0	0	1	2	0.212121	0.289431	signaling	Human-Porifera LCA (#28)
26	ATF6B	ENSP00000364349	1388	KOG4343	0	0	0	0	1	1	0.173913	0.350864	signaling	Human-Ctenophora LCA (#29)
27	BCL2	ENSP00000381185	596	KOG4728	0	1	0	0	0	1	0.0789474	0.385986	signaling	Human-Porifera LCA (#28)
28	BRAF	ENSP00000288602	673	COG0515	0	0	1	0	0	1	0.15	0.486435	signaling	Human-Metamonada LCA (#37)
29	CACNA1A	ENSP00000353362	773	KOG2301	1	1	1	1	1	5	0.8	0.966093	signaling	Human-SAR LCA (#36)
30	CACNA1B	ENSP00000360423	774	KOG2301	0	1	1	1	1	4	0.727273	0.936154	signaling	Human-SAR LCA (#36)
31	CACNA1C	ENSP00000266376	775	KOG2301	1	1	1	1	1	5	0.419355	0.347784	signaling	Human-SAR LCA (#36)
32	CACNA1D	ENSP00000288139	776	KOG2301	1	1	1	1	1	5	0.34375	0.606988	signaling	Human-SAR LCA (#36)
33	CACNA1F	ENSP00000365441	778	KOG2301	0	1	1	1	0	3	0.291667	0.52489	signaling	Human-SAR LCA (#36)
34	CACNA1S	ENSP00000355192	779	KOG2301	0	1	1	1	0	3	0.291667	0.0346131	signaling	Human-SAR LCA (#36)
35	CALM1	ENSP00000349467	801	COG5126	0	0	0	0	1	1	0.307692	0.643045	signaling	Human-Metamonada LCA (#37)
36	CALM2	ENSP00000272298	805	COG5126	0	0	0	0	1	1	0.307692	0.559038	signaling	Human-Metamonada LCA (#37)
37	CALM3	ENSP00000291295	808	COG5126	0	0	0	0	1	1	0.307692	0.671121	signaling	Human-Metamonada LCA (#37)
38	CALML3	ENSP00000315299	810	COG5126	0	0	0	0	1	1	0.307692	0.00434891	signaling	Human-Metamonada LCA (#37)
39	CALML4	ENSP00000419081	91860	COG5126	0	0	0	0	1	1	0.307692	0.489268	signaling	Human-Metamonada LCA (#37)
40	CALML5	ENSP00000369689	51806	COG5126	0	0	0	0	1	1	0.307692	0.000913369	signaling	Human-Metamonada LCA (#37)
41	CALML6	ENSP00000304643	163688	COG5126	0	0	0	0	1	1	0.307692	0.191397	signaling	Human-Metamonada LCA (#37)
42	CALY	ENSP00000252939	50632	NOG03678	0	0	0	0	1	1	1	0.984717	receptor-associated	Human-Actinopterygii LCA (#20)
43	CAMK2A	ENSP00000381412	815	KOG0033	0	1	0	0	1	2	0.392857	0.969175	signaling	Human-Unicellular holozoans LCA (#30)
44	CAMK2B	ENSP00000379098	816	KOG0033	0	1	0	0	1	2	0.392857	0.803707	signaling	Human-Unicellular holozoans LCA (#30)
45	CAMK2D	ENSP00000339740	817	KOG0033	0	1	0	0	1	2	0.392857	0.438311	signaling	Human-Unicellular holozoans LCA (#30)
46	CAMK2G	ENSP00000319060	818	KOG0033	0	1	0	0	1	2	0.392857	0.466758	signaling	Human-Unicellular holozoans LCA (#30)
47	CAMK4	ENSP00000282356	814	KOG0032	0	1	0	0	0	1	0.538462	0.852931	signaling	Human-Metamonada LCA (#37)
48	CASP3	ENSP00000311032	836	KOG3573	0	0	1	0	0	1	0.131579	0.435472	signaling	Human-Ctenophora LCA (#29)
49	CHAT	ENSP00000337103	1103	KOG3717	0	1	0	0	0	1	0.5	0.653194	synthesis	Human-Fungi LCA (#31)
50	CHRM1	ENSP00000306490	1128	KOG4220	0	1	0	0	0	1	0.333333	0.832785	metabotropic receptor	Human-Cnidaria LCA (#26)
51	CHRM2	ENSP00000399745	1129	KOG4220	0	1	0	0	0	1	0.333333	0.32102	metabotropic receptor	Human-Cnidaria LCA (#26)
52	CHRM3	ENSP00000255380	1131	KOG4220	0	1	0	0	0	1	0.333333	0.579412	metabotropic receptor	Human-Cnidaria LCA (#26)
53	CHRM4	ENSP00000409378	1132	KOG4220	0	1	0	0	0	1	0.666667	0.659744	metabotropic receptor	Human-Cnidaria LCA (#26)
54	CHRM5	ENSP00000372750	1133	KOG4220	0	1	0	0	0	1	0.5	0.87637	metabotropic receptor	Human-Cnidaria LCA (#26)
55	CHRNA3	ENSP00000315602	1136	KOG3645	0	1	0	0	0	1	1	0.501006	ionotropic receptor	Human-Cnidaria LCA (#26)
56	CHRNA4	ENSP00000359285	1137	KOG3645	0	1	0	0	0	1	1	0.915294	ionotropic receptor	Human-Cnidaria LCA (#26)
57	CHRNA6	ENSP00000276410	8973	KOG3645	0	1	0	0	0	1	1	0.712892	ionotropic receptor	Human-Cnidaria LCA (#26)
58	CHRNA7	ENSP00000407546	1139	KOG3646	0	1	0	0	0	1	0.6	0.528625	ionotropic receptor	Human-Cnidaria LCA (#26)
59	CHRNB2	ENSP00000357461	1141	KOG3645	0	1	0	0	0	1	1	0.963344	ionotropic receptor	Human-Cnidaria LCA (#26)
60	CHRNB4	ENSP00000261751	1143	KOG3645	0	1	0	0	0	1	1	0.670613	ionotropic receptor	Human-Cnidaria LCA (#26)
61	CLOCK	ENSP00000308741	9575	KOG3561	0	0	0	0	1	1	1	0.414679	signaling	Human-Viridiplantae LCA (#33)
62	COMT	ENSP00000354511	1312	COG4122	0	0	0	0	1	1	0.333333	0.303638	depletion	Human-SAR LCA (#36)
63	CREB1	ENSP00000387699	1385	KOG3584	0	1	0	0	1	2	0.2	0.478772	signaling	Human-Unicellular holozoans LCA (#30)
64	CREB3	ENSP00000342136	10488	KOG0709	0	1	0	0	1	2	0.181818	0.363247	signaling	Human-Unicellular holozoans LCA (#30)
65	CREB3L1	ENSP00000481956	90993	KOG0709	0	1	0	0	1	2	0.181818	0.0857208	signaling	Human-Unicellular holozoans LCA (#30)
66	CREB3L2	ENSP00000329140	64764	KOG0709	0	1	0	0	1	2	0.181818	0.133736	signaling	Human-Unicellular holozoans LCA (#30)
67	CREB3L3	ENSP00000078445	84699	KOG0709	0	1	0	0	1	2	0.181818	0.0137343	signaling	Human-Unicellular holozoans LCA (#30)
68	CREB3L4	ENSP00000357596	148327	KOG0709	0	1	0	0	1	2	0.181818	0.316352	signaling	Human-Unicellular holozoans LCA (#30)
69	CREB5	ENSP00000350359	9586	KOG1414	0	1	0	0	1	2	0.1875	0.609068	signaling	Human-Viridiplantae LCA (#33)
70	CYP2C18	ENSP00000285979	1562	COG2124	0	0	1	0	0	1	0.333333	0.0123778	signaling	Human-SAR LCA (#36)
71	CYP2C19	ENSP00000360372	1557	COG2124	0	0	1	0	0	1	0.2	0.0511945	signaling	Human-SAR LCA (#36)
72	CYP2C8	ENSP00000360317	1558	COG2124	0	0	1	0	0	1	0.166667	0.131346	signaling	Human-SAR LCA (#36)
73	CYP2C9	ENSP00000260682	1559	COG2124	0	0	1	0	0	1	0.142857	0.00466892	signaling	Human-SAR LCA (#36)
74	CYP2D6	ENSP00000353820	1565	COG2124	0	0	1	0	0	1	0.25	0.363904	signaling	Human-SAR LCA (#36)
75	CYP2J2	ENSP00000360247	1573	COG2124	0	0	1	0	0	1	0.4	0.377059	signaling	Human-SAR LCA (#36)
76	CYP4X1	ENSP00000360968	260293	COG2124	0	0	1	0	0	1	1	0.454507	signaling	Human-SAR LCA (#36)
77	DDC	ENSP00000403644	1644	COG0076	0	0	1	0	1	2	0.625	0.109211	synthesis	Human-SAR LCA (#36)
78	DLG4	ENSP00000382428	1742	COG0194	1	0	0	0	0	1	1	0.849512	receptor-associated	Human-Metamonada LCA (#37)
79	DLGAP1	ENSP00000316377	9229	KOG3971	1	0	0	0	0	1	1	0.933947	receptor-associated	Human-Unicellular holozoans LCA (#30)
80	DRD1	ENSP00000377353	1812	KOG3656	0	0	0	0	1	1	0.7	0.857746	metabotropic receptor	Human-Unicellular holozoans LCA (#30)
81	DRD2	ENSP00000354859	1813	KOG3656	0	0	0	0	1	1	0.625	0.905465	metabotropic receptor	Human-Unicellular holozoans LCA (#30)
82	DRD3	ENSP00000373169	1814	KOG3656	0	0	0	0	1	1	1	0.954397	metabotropic receptor	Human-Unicellular holozoans LCA (#30)
83	DRD4	ENSP00000176183	1815	KOG3656	0	0	0	0	1	1	1	0.473476	metabotropic receptor	Human-Unicellular holozoans LCA (#30)
84	DRD5	ENSP00000306129	1816	KOG3656	0	0	0	0	1	1	0.5	0.870531	metabotropic receptor	Human-Unicellular holozoans LCA (#30)
85	DUSP1	ENSP00000239223	1843	COG2453	0	0	1	0	0	1	0.333333	0.0844347	signaling	Human-Metamonada LCA (#37)
86	FOS	ENSP00000306245	2353	KOG1414	0	1	0	0	1	2	0.153846	0.107051	signaling	Human-Viridiplantae LCA (#33)
87	FYN	ENSP00000346671	2534	COG0515	0	1	0	0	0	1	0.142857	0.57733	signaling	Human-Metamonada LCA (#37)
88	GABARAP	ENSP00000306866	11337	KOG1654	0	0	0	1	0	1	0.111111	0.31884	receptor-associated	Human-SAR LCA (#36)
89	GABARAPL1	ENSP00000266458	23710	KOG1654	0	0	0	1	0	1	0.111111	0.476938	receptor-associated	Human-SAR LCA (#36)
90	GABARAPL2	ENSP00000037243	11345	KOG1654	0	0	0	1	0	1	0.111111	0.496657	receptor-associated	Human-SAR LCA (#36)
91	GABBR1	ENSP00000366233	2550	KOG1055	0	0	0	1	0	1	0.714286	0.686915	metabotropic receptor	Human-Amoebozoa LCA (#32)
92	GABBR2	ENSP00000259455	9568	KOG1055	0	0	0	1	0	1	0.714286	0.987428	metabotropic receptor	Human-Amoebozoa LCA (#32)
93	GABRA1	ENSP00000393097	2554	KOG3644	0	0	0	1	0	1	1	0.978398	ionotropic receptor	Human-Cnidaria LCA (#26)
94	GABRA2	ENSP00000421828	2555	KOG3644	0	0	0	1	0	1	1	0.930914	ionotropic receptor	Human-Cnidaria LCA (#26)
95	GABRA3	ENSP00000359337	2556	KOG3644	0	0	0	1	0	1	1	0.980861	ionotropic receptor	Human-Cnidaria LCA (#26)
96	GABRA4	ENSP00000264318	2557	KOG3644	0	0	0	1	0	1	1	0.794105	ionotropic receptor	Human-Cnidaria LCA (#26)
97	GABRA5	ENSP00000335592	2558	KOG3644	0	0	0	1	0	1	1	0.971907	ionotropic receptor	Human-Cnidaria LCA (#26)
98	GABRA6	ENSP00000274545	2559	KOG3644	0	0	0	1	0	1	1	0.998305	ionotropic receptor	Human-Cnidaria LCA (#26)
99	GABRB1	ENSP00000295454	2560	KOG3644	0	0	1	1	0	2	1	0.950996	ionotropic receptor	Human-Cnidaria LCA (#26)
100	GABRB2	ENSP00000274547	2561	KOG3644	0	0	1	1	0	2	1	0.945016	ionotropic receptor	Human-Cnidaria LCA (#26)
101	GABRB3	ENSP00000308725	2562	KOG3644	0	0	1	1	0	2	1	0.931908	ionotropic receptor	Human-Cnidaria LCA (#26)
102	GABRD	ENSP00000367848	2563	KOG3644	0	0	0	1	0	1	1	0.961586	ionotropic receptor	Human-Cnidaria LCA (#26)
103	GABRE	ENSP00000359353	2564	KOG3644	0	0	0	1	0	1	1	0.0799352	ionotropic receptor	Human-Cnidaria LCA (#26)
104	GABRG1	ENSP00000295452	2565	KOG3644	0	0	0	1	0	1	1	0.96962	ionotropic receptor	Human-Cnidaria LCA (#26)
105	GABRG2	ENSP00000410732	2566	KOG3644	0	0	0	1	0	1	1	0.986798	ionotropic receptor	Human-Cnidaria LCA (#26)
106	GABRG3	ENSP00000479113	2567	KOG3644	0	0	0	1	0	1	1	0.912991	ionotropic receptor	Human-Cnidaria LCA (#26)
107	GABRP	ENSP00000430100	2568	KOG3644	0	0	0	1	0	1	1	0.0513438	ionotropic receptor	Human-Cnidaria LCA (#26)
108	GABRQ	ENSP00000469332	55879	KOG3644	0	0	0	1	0	1	1	0.814593	ionotropic receptor	Human-Cnidaria LCA (#26)
109	GABRR1	ENSP00000412673	2569	KOG3644	0	0	0	1	0	1	1	0.656508	ionotropic receptor	Human-Cnidaria LCA (#26)
110	GABRR2	ENSP00000386029	2570	KOG3644	0	0	0	1	0	1	1	0.107309	ionotropic receptor	Human-Cnidaria LCA (#26)
111	GABRR3	ENSP00000481321	200959	KOG3644	0	0	0	1	0	1	1	0.880128	ionotropic receptor	Human-Cnidaria LCA (#26)
112	GAD1	ENSP00000350928	2571	COG0076	0	0	0	1	0	1	0.166667	0.973942	synthesis	Human-SAR LCA (#36)
113	GAD2	ENSP00000365437	2572	COG0076	0	0	0	1	0	1	0.166667	0.976157	synthesis	Human-SAR LCA (#36)
114	GLS	ENSP00000317379	2744	COG2066	1	0	0	1	0	2	0.375	0.395139	synthesis	Human-Rhodophyta LCA (#35)
115	GLS2	ENSP00000310447	27165	COG2066	1	0	0	1	0	2	0.375	0.70913	synthesis	Human-Rhodophyta LCA (#35)
116	GLUL	ENSP00000307900	2752	COG0174	1	0	0	1	0	2	0.25	0.348112	depletion	Human-SAR LCA (#36)
117	GNA11	ENSP00000078429	2767	KOG0082	0	1	0	0	0	1	0.166667	0.355392	g-protein	Human-SAR LCA (#36)
118	GNAI1	ENSP00000343027	2770	KOG0082	1	1	1	1	1	5	0.358974	0.617958	g-protein	Human-SAR LCA (#36)
119	GNAI2	ENSP00000312999	2771	KOG0082	1	1	1	1	1	5	0.358974	0.261724	g-protein	Human-SAR LCA (#36)
120	GNAI3	ENSP00000358867	2773	KOG0082	1	1	1	1	1	5	0.358974	0.281134	g-protein	Human-SAR LCA (#36)
121	GNAL	ENSP00000334051	2774	KOG0082	0	0	0	0	1	1	0.5	0.758041	g-protein	Human-SAR LCA (#36)
122	GNAO1	ENSP00000262494	2775	KOG0082	1	1	1	1	1	5	0.578947	0.908144	g-protein	Human-SAR LCA (#36)
123	GNAQ	ENSP00000286548	2776	KOG0082	1	1	1	0	1	4	0.318182	0.606033	g-protein	Human-SAR LCA (#36)
124	GNAS	ENSP00000360141	2778	KOG0082	1	0	1	0	1	3	0.229167	0.472692	g-protein	Human-SAR LCA (#36)
125	GNB1	ENSP00000481878	2782	KOG0286	1	1	1	1	1	5	0.578947	0.512301	g-protein	Human-SAR LCA (#36)
126	GNB2	ENSP00000305260	2783	KOG0286	1	1	1	1	1	5	0.529412	0.314975	g-protein	Human-SAR LCA (#36)
127	GNB3	ENSP00000229264	2784	KOG0286	1	1	1	1	1	5	0.555556	0.670417	g-protein	Human-SAR LCA (#36)
128	GNB4	ENSP00000232564	59345	KOG0286	1	1	1	1	1	5	0.529412	0.531047	g-protein	Human-SAR LCA (#36)
129	GNB5	ENSP00000261837	10681	KOG0286	1	1	1	1	1	5	0.529412	0.534819	g-protein	Human-SAR LCA (#36)
130	GNG10	ENSP00000363411	2790	KOG4119	1	1	1	1	1	5	0.529412	0.479113	g-protein	Human-Porifera LCA (#28)
131	GNG11	ENSP00000248564	2791	KOG4119	1	1	1	1	1	5	0.529412	0.153815	g-protein	Human-Porifera LCA (#28)
132	GNG12	ENSP00000360021	55970	KOG4119	1	1	1	1	1	5	0.473684	0.144444	g-protein	Human-Porifera LCA (#28)
133	GNG13	ENSP00000248150	51764	KOG4119	1	1	1	1	1	5	0.578947	0.753981	g-protein	Human-Porifera LCA (#28)
134	GNG2	ENSP00000334448	54331	KOG4119	1	1	1	1	1	5	0.529412	0.851873	g-protein	Human-Porifera LCA (#28)
135	GNG3	ENSP00000294117	2785	KOG4119	1	1	1	1	1	5	0.529412	0.901517	g-protein	Human-Porifera LCA (#28)
136	GNG4	ENSP00000375727	2786	KOG4119	1	1	1	1	1	5	0.529412	0.912427	g-protein	Human-Porifera LCA (#28)
137	GNG5	ENSP00000359675	2787	KOG4119	1	1	1	1	1	5	0.529412	0.260824	g-protein	Human-Porifera LCA (#28)
138	GNG7	ENSP00000371594	2788	KOG4119	1	1	1	1	1	5	0.555556	0.7457	g-protein	Human-Porifera LCA (#28)
139	GNG8	ENSP00000300873	94235	KOG4119	1	1	1	1	1	5	0.529412	0.85963	g-protein	Human-Porifera LCA (#28)
140	GNGT1	ENSP00000248572	2792	KOG4119	1	1	1	1	1	5	0.555556	0.637923	g-protein	Human-Porifera LCA (#28)
141	GNGT2	ENSP00000426022	2793	KOG4119	1	1	1	1	1	5	0.529412	0.139396	g-protein	Human-Porifera LCA (#28)
142	GPHN	ENSP00000417901	10243	COG0303	0	0	0	1	0	1	0.5	0.634392	receptor-associated	Human-SAR LCA (#36)
143	GRIA1	ENSP00000428994	2890	KOG1052	1	0	0	0	1	2	0.916667	0.964976	ionotropic receptor	Human-Discoba LCA (#34)
144	GRIA2	ENSP00000296526	2891	KOG1052	1	0	0	0	1	2	0.923077	0.943055	ionotropic receptor	Human-Discoba LCA (#34)
145	GRIA3	ENSP00000481554	2892	KOG1052	1	0	0	0	1	2	0.9	0.924108	ionotropic receptor	Human-Discoba LCA (#34)
146	GRIA4	ENSP00000282499	2893	KOG1052	1	0	0	0	1	2	0.875	0.975704	ionotropic receptor	Human-Discoba LCA (#34)
147	GRIK1	ENSP00000382791	2897	KOG1052	1	0	0	0	0	1	1	0.935891	ionotropic receptor	Human-Discoba LCA (#34)
148	GRIK2	ENSP00000397026	2898	KOG1052	1	0	0	0	0	1	1	0.962454	ionotropic receptor	Human-Discoba LCA (#34)
149	GRIK3	ENSP00000362183	2899	KOG1052	1	0	0	0	0	1	1	0.938563	ionotropic receptor	Human-Discoba LCA (#34)
150	GRIK4	ENSP00000435648	2900	KOG1052	1	0	0	0	0	1	1	0.825182	ionotropic receptor	Human-Discoba LCA (#34)
151	GRIK5	ENSP00000262895	2901	KOG1052	1	0	0	0	0	1	1	0.775361	ionotropic receptor	Human-Discoba LCA (#34)
152	GRIN1	ENSP00000360608	2902	KOG4440	1	0	0	0	0	1	0.75	0.989199	ionotropic receptor	Human-Ctenophora LCA (#29)
153	GRIN2A	ENSP00000379818	2903	KOG1052	1	0	0	0	1	2	0.705882	0.899013	ionotropic receptor	Human-Discoba LCA (#34)
154	GRIN2B	ENSP00000477455	2904	KOG1052	1	0	0	0	1	2	0.764706	0.997263	ionotropic receptor	Human-Discoba LCA (#34)
155	GRIN2C	ENSP00000293190	2905	KOG1052	1	0	0	0	0	1	0.846154	0.8363	ionotropic receptor	Human-Discoba LCA (#34)
156	GRIN2D	ENSP00000263269	2906	KOG1052	1	0	0	0	0	1	0.846154	0.886657	ionotropic receptor	Human-Discoba LCA (#34)
157	GRIN3A	ENSP00000355155	116443	KOG1052	1	0	0	0	0	1	0.875	0.88697	ionotropic receptor	Human-Discoba LCA (#34)
158	GRIN3B	ENSP00000234389	116444	KOG1052	1	0	0	0	0	1	0.875	0.293912	ionotropic receptor	Human-Discoba LCA (#34)
159	GRK2	ENSP00000312262	156	KOG0986	1	0	0	0	0	1	0.5	0.301531	signaling	Human-Unicellular holozoans LCA (#30)
160	GRK3	ENSP00000317578	157	KOG0986	1	0	0	0	0	1	0.5	0.539269	signaling	Human-Unicellular holozoans LCA (#30)
161	GRM1	ENSP00000354896	2911	KOG1056	1	0	0	0	0	1	0.583333	0.974485	metabotropic receptor	Human-Unicellular holozoans LCA (#30)
162	GRM2	ENSP00000378492	2912	KOG1056	1	0	0	0	0	1	0.75	0.883832	metabotropic receptor	Human-Unicellular holozoans LCA (#30)
163	GRM3	ENSP00000355316	2913	KOG1056	1	0	0	0	0	1	0.75	0.992435	metabotropic receptor	Human-Unicellular holozoans LCA (#30)
164	GRM4	ENSP00000440556	2914	KOG1056	1	0	0	0	0	1	0.75	0.995288	metabotropic receptor	Human-Unicellular holozoans LCA (#30)
165	GRM5	ENSP00000306138	2915	KOG1056	1	0	0	0	0	1	0.625	0.988695	metabotropic receptor	Human-Unicellular holozoans LCA (#30)
166	GRM6	ENSP00000231188	2916	KOG1056	1	0	0	0	0	1	0.666667	0.663652	metabotropic receptor	Human-Unicellular holozoans LCA (#30)
167	GRM7	ENSP00000350348	2917	KOG1056	1	0	0	0	0	1	0.666667	0.821969	metabotropic receptor	Human-Unicellular holozoans LCA (#30)
168	GRM8	ENSP00000344173	2918	KOG1056	1	0	0	0	0	1	0.666667	0.919637	metabotropic receptor	Human-Unicellular holozoans LCA (#30)
169	GSK3A	ENSP00000222330	2931	COG0515	0	0	0	0	1	1	0.25	0.433197	signaling	Human-Metamonada LCA (#37)
170	GSK3B	ENSP00000324806	2932	COG0515	0	0	0	0	1	1	0.125	0.616686	signaling	Human-Metamonada LCA (#37)
171	HAP1	ENSP00000334002	9001	KOG4360	0	0	0	1	0	1	1	0.723824	signaling	Human-Placozoa LCA (#27)
172	HOMER1	ENSP00000334382	9456	NOG02068	1	0	0	0	0	1	0.5	0.681148	receptor-associated	Human-Unicellular holozoans LCA (#30)
173	HOMER2	ENSP00000305632	9455	NOG02068	1	0	0	0	0	1	0.5	0.290165	receptor-associated	Human-Unicellular holozoans LCA (#30)
174	HOMER3	ENSP00000439937	9454	NOG10751	1	0	0	0	0	1	0.5	0.464437	receptor-associated	Human-Actinopterygii LCA (#20)
175	HRAS	ENSP00000407586	3265	COG1100	0	1	1	0	0	2	0.142857	0.451496	signaling	Human-Metamonada LCA (#37)
176	HTR1A	ENSP00000316244	3350	KOG3656	0	0	1	0	0	1	0.75	0.970442	metabotropic receptor	Human-Unicellular holozoans LCA (#30)
177	HTR1B	ENSP00000358963	3351	KOG3656	0	0	1	0	0	1	0.75	0.322152	metabotropic receptor	Human-Unicellular holozoans LCA (#30)
178	HTR1D	ENSP00000363748	3352	KOG3656	0	0	1	0	0	1	0.75	0.431039	metabotropic receptor	Human-Unicellular holozoans LCA (#30)
179	HTR1E	ENSP00000307766	3354	KOG3656	0	0	1	0	0	1	0.75	0.853606	metabotropic receptor	Human-Unicellular holozoans LCA (#30)
180	HTR1F	ENSP00000322924	3355	KOG3656	0	0	1	0	0	1	0.75	0.306578	metabotropic receptor	Human-Unicellular holozoans LCA (#30)
181	HTR2A	ENSP00000437737	3356	KOG3656	0	0	1	0	0	1	0.6	0.807692	metabotropic receptor	Human-Unicellular holozoans LCA (#30)
182	HTR2B	ENSP00000258400	3357	KOG3656	0	0	1	0	0	1	0.6	0.132855	metabotropic receptor	Human-Unicellular holozoans LCA (#30)
183	HTR2C	ENSP00000276198	3358	KOG3656	0	0	1	0	0	1	0.6	0.972663	metabotropic receptor	Human-Unicellular holozoans LCA (#30)
184	HTR3A	ENSP00000347754	3359	KOG3645	0	0	1	0	0	1	1	0.236911	ionotropic receptor	Human-Cnidaria LCA (#26)
185	HTR3B	ENSP00000260191	9177	KOG3645	0	0	1	0	0	1	1	0.843191	ionotropic receptor	Human-Cnidaria LCA (#26)
186	HTR3C	ENSP00000322617	170572	KOG3645	0	0	1	0	0	1	1	0.669456	ionotropic receptor	Human-Cnidaria LCA (#26)
187	HTR3D	ENSP00000371929	200909	KOG3645	0	0	1	0	0	1	1	1	ionotropic receptor	Human-Cnidaria LCA (#26)
188	HTR3E	ENSP00000406050	285242	KOG3645	0	0	1	0	0	1	1	0.837989	ionotropic receptor	Human-Cnidaria LCA (#26)
189	HTR4	ENSP00000353915	3360	KOG3656	0	0	1	0	0	1	0.5	0.527984	metabotropic receptor	Human-Unicellular holozoans LCA (#30)
190	HTR5A	ENSP00000287907	3361	KOG3656	0	0	1	0	0	1	0.666667	0.973889	metabotropic receptor	Human-Unicellular holozoans LCA (#30)
191	HTR6	ENSP00000289753	3362	KOG3656	0	0	1	0	0	1	0.5	0.913502	metabotropic receptor	Human-Unicellular holozoans LCA (#30)
192	HTR7	ENSP00000337949	3363	KOG3656	0	0	1	0	0	1	0.5	0.4751	metabotropic receptor	Human-Unicellular holozoans LCA (#30)
193	ITPR1	ENSP00000306253	3708	KOG3533	1	1	1	0	1	4	0.311111	0.337656	signaling	Human-Discoba LCA (#34)
194	ITPR2	ENSP00000370744	3709	KOG3533	1	1	1	0	1	4	0.285714	0.304403	signaling	Human-Discoba LCA (#34)
195	ITPR3	ENSP00000363435	3710	KOG3533	1	1	1	0	1	4	0.311111	0.121957	signaling	Human-Discoba LCA (#34)
196	JAK2	ENSP00000371067	3717	COG0515	0	1	0	0	0	1	0.047619	0.238369	signaling	Human-Metamonada LCA (#37)
197	JMJD7-PLA2G4B	ENSP00000371886	8681	KOG1325	1	0	1	0	0	2	0.272727	0.412009	signaling	Human-Cephalochordata LCA (#22)
198	KCND2	ENSP00000333496	3751	COG2126	0	0	1	0	0	1	1	0.918438	excitability	Human-Metamonada LCA (#37)
199	KCNJ12	ENSP00000463778	3768	KOG3827	0	1	0	0	0	1	1	0.620144	excitability	Human-Unicellular holozoans LCA (#30)
200	KCNJ14	ENSP00000375756	3770	KOG3827	0	1	0	0	0	1	1	0.535986	excitability	Human-Unicellular holozoans LCA (#30)
201	KCNJ2	ENSP00000243457	3759	KOG3827	0	1	0	0	0	1	0.5	0.344064	excitability	Human-Unicellular holozoans LCA (#30)
202	KCNJ3	ENSP00000295101	3760	KOG3827	1	1	1	0	1	4	0.9	0.780656	excitability	Human-Unicellular holozoans LCA (#30)
203	KCNJ4	ENSP00000306497	3761	KOG3827	0	1	0	0	0	1	1	0.930175	excitability	Human-Unicellular holozoans LCA (#30)
204	KCNJ5	ENSP00000433295	3762	KOG3827	0	0	1	0	1	2	0.777778	0.242249	excitability	Human-Unicellular holozoans LCA (#30)
205	KCNJ6	ENSP00000477437	3763	KOG3827	0	1	1	1	1	4	0.9	1	excitability	Human-Unicellular holozoans LCA (#30)
206	KCNJ9	ENSP00000357067	3765	KOG3827	0	0	1	0	1	2	0.875	0.921998	excitability	Human-Unicellular holozoans LCA (#30)
207	KCNN2	ENSP00000427120	3781	KOG3684	0	0	1	0	0	1	0.5	0.702845	excitability	Human-Cnidaria LCA (#26)
208	KCNQ1	ENSP00000155840	3784	COG2126	0	1	0	0	0	1	0.166667	0.037012	excitability	Human-Metamonada LCA (#37)
209	KCNQ2	ENSP00000352035	3785	COG2126	0	1	0	0	0	1	1	0.939138	excitability	Human-Metamonada LCA (#37)
210	KCNQ3	ENSP00000373648	3786	COG2126	0	1	0	0	0	1	1	0.934502	excitability	Human-Metamonada LCA (#37)
211	KCNQ4	ENSP00000262916	9132	COG2126	0	1	0	0	0	1	1	0.242356	excitability	Human-Metamonada LCA (#37)
212	KCNQ5	ENSP00000345055	56479	COG2126	0	1	0	0	0	1	1	0.769655	excitability	Human-Metamonada LCA (#37)
213	KIF5A	ENSP00000408979	3798	COG5059	0	0	0	0	1	1	0.5	0.905479	signaling	Human-Metamonada LCA (#37)
214	KIF5B	ENSP00000307078	3799	COG5059	0	0	0	0	1	1	0.5	0.404107	signaling	Human-Metamonada LCA (#37)
215	KIF5C	ENSP00000393379	3800	COG5059	0	0	0	0	1	1	0.5	0.9646	signaling	Human-Metamonada LCA (#37)
216	KRAS	ENSP00000256078	3845	COG1100	0	1	1	0	0	2	0.142857	0.458147	signaling	Human-Metamonada LCA (#37)
217	LRTOMT	ENSP00000305742	220074	COG4122	0	0	0	0	1	1	0.333333	0.465426	depletion	Human-SAR LCA (#36)
218	MAOA	ENSP00000340684	4128	COG1231	0	0	1	0	1	2	0.416667	0.093063	depletion	Human-SAR LCA (#36)
219	MAOB	ENSP00000367309	4129	COG1231	0	0	1	0	1	2	0.416667	0.253772	depletion	Human-SAR LCA (#36)
220	MAP2K1	ENSP00000302486	5604	KOG0581	0	1	1	0	0	2	0.120482	0.39494	signaling	Human-Metamonada LCA (#37)
221	MAPK1	ENSP00000215832	5594	KOG0660	1	1	1	0	0	3	0.136364	0.447353	signaling	Human-Metamonada LCA (#37)
222	MAPK10	ENSP00000352157	5602	KOG0665	0	0	0	0	1	1	0.0967742	0.817294	signaling	Human-Ctenophora LCA (#29)
223	MAPK11	ENSP00000333685	5600	KOG0660	0	0	0	0	1	1	0.0943396	0.703886	signaling	Human-Metamonada LCA (#37)
224	MAPK12	ENSP00000215659	6300	KOG0660	0	0	0	0	1	1	0.0943396	0.507239	signaling	Human-Metamonada LCA (#37)
225	MAPK13	ENSP00000211287	5603	KOG0660	0	0	0	0	1	1	0.0943396	0.130792	signaling	Human-Metamonada LCA (#37)
226	MAPK14	ENSP00000229795	1432	KOG0660	0	0	0	0	1	1	0.0943396	0.259994	signaling	Human-Metamonada LCA (#37)
227	MAPK3	ENSP00000263025	5595	KOG0660	1	1	1	0	0	3	0.136364	0.372637	signaling	Human-Metamonada LCA (#37)
228	MAPK8	ENSP00000378974	5599	KOG0665	0	0	0	0	1	1	0.0967742	0.59118	signaling	Human-Ctenophora LCA (#29)
229	MAPK9	ENSP00000394560	5601	KOG0665	0	0	0	0	1	1	0.0967742	0.54019	signaling	Human-Ctenophora LCA (#29)
230	NRAS	ENSP00000358548	4893	COG1100	0	1	1	0	0	2	0.148649	0.443321	signaling	Human-Metamonada LCA (#37)
231	NSF	ENSP00000381293	4905	COG0464	0	0	0	1	0	1	0.666667	0.665846	receptor-associated	Human-Metamonada LCA (#37)
232	PIK3CA	ENSP00000263967	5290	COG5032	0	1	0	0	0	1	0.0842105	0.480193	signaling	Human-Metamonada LCA (#37)
233	PIK3CB	ENSP00000289153	5291	COG5032	0	1	0	0	0	1	0.0842105	0.388745	signaling	Human-Metamonada LCA (#37)
234	PIK3CD	ENSP00000366563	5293	COG5032	0	1	0	0	0	1	0.0842105	0.174711	signaling	Human-Metamonada LCA (#37)
235	PIK3CG	ENSP00000352121	5294	COG5032	0	1	0	0	0	1	0.166667	0.042453	signaling	Human-Metamonada LCA (#37)
236	PIK3R1	ENSP00000428056	5295	KOG4637	0	1	0	0	0	1	0.0851064	0.371567	signaling	Human-Ctenophora LCA (#29)
237	PIK3R2	ENSP00000222254	5296	KOG4637	0	1	0	0	0	1	0.0851064	0.825721	signaling	Human-Ctenophora LCA (#29)
238	PIK3R3	ENSP00000262741	8503	KOG4637	0	1	0	0	0	1	0.0851064	0.56344	signaling	Human-Ctenophora LCA (#29)
239	PIK3R5	ENSP00000392812	23533	NOG232470	0	1	0	0	0	1	0.181818	0.0782409	signaling	Human-Tunicata LCA (#21)
240	PIK3R6	ENSP00000480157	146850	NOG232470	0	1	0	0	0	1	0.181818	0.106696	signaling	Human-Tunicata LCA (#21)
241	PLA2G4A	ENSP00000356436	5321	KOG1325	1	0	1	0	0	2	0.272727	0.127101	signaling	Human-Cephalochordata LCA (#22)
242	PLA2G4B	ENSP00000396045	100137049	KOG1325	1	0	1	0	0	2	0.272727	0.613567	signaling	Human-Cephalochordata LCA (#22)
243	PLA2G4C	ENSP00000472546	8605	KOG1325	1	0	1	0	0	2	0.272727	0.417091	signaling	Human-Cephalochordata LCA (#22)
244	PLA2G4D	ENSP00000290472	283748	KOG1325	1	0	1	0	0	2	0.272727	0.0218387	signaling	Human-Cephalochordata LCA (#22)
245	PLA2G4E	ENSP00000382434	123745	KOG1325	1	0	1	0	0	2	0.272727	0.00961993	signaling	Human-Cephalochordata LCA (#22)
246	PLA2G4F	ENSP00000380442	255189	KOG1325	1	0	1	0	0	2	0.272727	0.0118239	signaling	Human-Cephalochordata LCA (#22)
247	PLCB1	ENSP00000338185	23236	KOG0169	1	1	1	0	1	4	0.259259	0.595608	signaling	Human-SAR LCA (#36)
248	PLCB2	ENSP00000260402	5330	KOG0169	1	1	1	0	1	4	0.272727	0.177874	signaling	Human-SAR LCA (#36)
249	PLCB3	ENSP00000443631	5331	KOG0169	1	1	1	0	1	4	0.259259	0.158034	signaling	Human-SAR LCA (#36)
250	PLCB4	ENSP00000367762	5332	KOG0169	1	1	1	0	1	4	0.259259	0.450747	signaling	Human-SAR LCA (#36)
251	PLCL1	ENSP00000402861	5334	KOG0169	0	0	0	1	0	1	1	0.523397	signaling	Human-SAR LCA (#36)
252	PLD1	ENSP00000342793	5337	COG1502	1	0	0	0	0	1	0.153846	0.112249	signaling	Human-SAR LCA (#36)
253	PLD2	ENSP00000263088	5338	COG1502	1	0	0	0	0	1	0.153846	0.248129	signaling	Human-SAR LCA (#36)
254	PPP1CA	ENSP00000326031	5499	COG0639	0	0	0	0	1	1	0.333333	0.248857	signaling	Human-Metamonada LCA (#37)
255	PPP1CB	ENSP00000378769	5500	COG0639	0	0	0	0	1	1	0.333333	0.340581	signaling	Human-Metamonada LCA (#37)
256	PPP1CC	ENSP00000341779	5501	COG0639	0	0	0	0	1	1	0.333333	0.357351	signaling	Human-Metamonada LCA (#37)
257	PPP1R1B	ENSP00000254079	84152	NOG241704	0	0	0	0	1	1	0.8	0.665245	signaling	Human-Actinopterygii LCA (#20)
258	PPP2CA	ENSP00000418447	5515	COG0639	0	0	0	0	1	1	0.1875	0.448665	signaling	Human-Metamonada LCA (#37)
259	PPP2CB	ENSP00000221138	5516	COG0639	0	0	0	0	1	1	0.1875	0.493403	signaling	Human-Metamonada LCA (#37)
260	PPP2R1A	ENSP00000324804	5518	KOG0211	0	0	0	0	1	1	0.214286	0.402323	signaling	Human-Metamonada LCA (#37)
261	PPP2R1B	ENSP00000311344	5519	KOG0211	0	0	0	0	1	1	0.214286	0.34783	signaling	Human-Metamonada LCA (#37)
262	PPP2R2A	ENSP00000325074	5520	COG5170	0	0	0	0	1	1	0.181818	0.377417	signaling	Human-Metamonada LCA (#37)
263	PPP2R2B	ENSP00000377936	5521	COG5170	0	0	0	0	1	1	0.181818	0.925726	signaling	Human-Metamonada LCA (#37)
264	PPP2R2C	ENSP00000335083	5522	COG5170	0	0	0	0	1	1	0.181818	0.778571	signaling	Human-Metamonada LCA (#37)
265	PPP2R2D	ENSP00000399970	55844	COG5170	0	0	0	0	1	1	0.181818	0.415683	signaling	Human-Metamonada LCA (#37)
266	PPP2R3A	ENSP00000264977	5523	KOG2562	0	0	0	0	1	1	0.142857	0.438109	signaling	Human-Metamonada LCA (#37)
267	PPP2R3B	ENSP00000375080	28227	KOG2562	0	0	0	0	1	1	0.142857	0.448737	signaling	Human-Metamonada LCA (#37)
268	PPP2R3C	ENSP00000261475	55012	KOG2562	0	0	0	0	1	1	0.142857	0.473767	signaling	Human-Metamonada LCA (#37)
269	PPP2R5A	ENSP00000261461	5525	KOG2085	0	0	0	0	1	1	0.125	0.200678	signaling	Human-Metamonada LCA (#37)
270	PPP2R5B	ENSP00000164133	5526	KOG2085	0	0	0	0	1	1	0.125	0.570658	signaling	Human-Metamonada LCA (#37)
271	PPP2R5C	ENSP00000412324	5527	KOG2085	0	0	0	0	1	1	0.125	0.386859	signaling	Human-Metamonada LCA (#37)
272	PPP2R5D	ENSP00000417963	5528	KOG2085	0	0	0	0	1	1	0.125	0.410896	signaling	Human-Metamonada LCA (#37)
273	PPP2R5E	ENSP00000337641	5529	KOG2085	0	0	0	0	1	1	0.125	0.567533	signaling	Human-Metamonada LCA (#37)
274	PPP3CA	ENSP00000378323	5530	COG0639	1	0	0	0	1	2	0.266667	0.670455	signaling	Human-Metamonada LCA (#37)
275	PPP3CB	ENSP00000378306	5532	COG0639	1	0	0	0	1	2	0.266667	0.524481	signaling	Human-Metamonada LCA (#37)
276	PPP3CC	ENSP00000380878	5533	COG0639	1	0	0	0	1	2	0.266667	0.340305	signaling	Human-Metamonada LCA (#37)
277	PPP3R1	ENSP00000234310	5534	COG5126	1	0	0	0	0	1	0.241379	0.591686	signaling	Human-Metamonada LCA (#37)
278	PPP3R2	ENSP00000363939	5535	COG5126	1	0	0	0	0	1	0.241379	0.0378519	signaling	Human-Metamonada LCA (#37)
279	PRKACA	ENSP00000309591	5566	KOG0616	1	1	1	1	1	5	0.25	0.301662	signaling	Human-Metamonada LCA (#37)
280	PRKACB	ENSP00000359719	5567	KOG0616	1	1	1	1	1	5	0.25	0.687036	signaling	Human-Metamonada LCA (#37)
281	PRKACG	ENSP00000366488	5568	KOG0616	1	1	1	1	1	5	0.25	0.0572792	signaling	Human-Metamonada LCA (#37)
282	PRKCA	ENSP00000408695	5578	KOG0696	1	1	1	1	1	5	0.272727	0.573799	signaling	Human-Amoebozoa LCA (#32)
283	PRKCB	ENSP00000305355	5579	KOG0696	1	1	1	1	1	5	0.261538	0.626961	signaling	Human-Amoebozoa LCA (#32)
284	PRKCG	ENSP00000263431	5582	KOG0696	1	1	1	1	1	5	0.303571	0.922006	signaling	Human-Amoebozoa LCA (#32)
285	PTGS1	ENSP00000354612	5742	KOG2408	0	0	1	0	0	1	0.25	0.0809983	signaling	Human-Viridiplantae LCA (#33)
286	PTGS2	ENSP00000356438	5743	KOG2408	0	0	1	0	0	1	0.166667	0.0128867	signaling	Human-Viridiplantae LCA (#33)
287	RAF1	ENSP00000251849	5894	COG0515	0	0	1	0	0	1	0.131579	0.329332	signaling	Human-Metamonada LCA (#37)
288	RAPGEF3	ENSP00000395708	10411	KOG3629	0	0	1	0	0	1	0.285714	0.27742	signaling	Human-Amoebozoa LCA (#32)
289	SCN1A	ENSP00000303540	6323	KOG2301	0	0	0	0	1	1	1	0.967265	excitability	Human-SAR LCA (#36)
290	SHANK1	ENSP00000293441	50944	KOG4375	1	0	0	0	0	1	1	0.97976	receptor-associated	Human-Ctenophora LCA (#29)
291	SHANK2	ENSP00000469689	22941	KOG4375	1	0	0	0	0	1	1	0.794851	receptor-associated	Human-Ctenophora LCA (#29)
292	SLC12A5	ENSP00000387694	57468	COG0531	0	0	0	1	0	1	1	0.927559	excitability	Human-Metamonada LCA (#37)
293	SLC17A6	ENSP00000263160	57084	KOG2532	1	0	0	0	0	1	1	0.999451	vesicle	Human-SAR LCA (#36)
294	SLC17A7	ENSP00000221485	57030	KOG2532	1	0	0	0	0	1	1	0.87963	vesicle	Human-SAR LCA (#36)
295	SLC17A8	ENSP00000316909	246213	KOG2532	1	0	0	0	0	1	1	0.952982	vesicle	Human-SAR LCA (#36)
296	SLC18A1	ENSP00000387549	6570	KOG3764	0	0	1	0	1	2	1	0.324608	vesicle	Human-Amoebozoa LCA (#32)
297	SLC18A2	ENSP00000298472	6571	KOG3764	0	0	1	0	1	2	1	0.334076	vesicle	Human-Amoebozoa LCA (#32)
298	SLC18A3	ENSP00000363229	6572	KOG3764	0	1	0	0	0	1	1	0.88548	vesicle	Human-Amoebozoa LCA (#32)
299	SLC1A1	ENSP00000262352	6505	COG1301	1	0	0	0	0	1	0.666667	0.507157	depletion	Human-Fungi LCA (#31)
300	SLC1A2	ENSP00000278379	6506	COG1301	1	0	0	0	0	1	1	0.985274	depletion	Human-Fungi LCA (#31)
301	SLC1A3	ENSP00000265113	6507	COG1301	1	0	0	0	0	1	1	0.90484	depletion	Human-Fungi LCA (#31)
302	SLC1A6	ENSP00000221742	6511	COG1301	1	0	0	0	0	1	1	0.906907	depletion	Human-Fungi LCA (#31)
303	SLC1A7	ENSP00000478639	6512	COG1301	1	0	0	0	0	1	1	0.140776	depletion	Human-Fungi LCA (#31)
304	SLC32A1	ENSP00000217420	140679	COG0814	0	0	0	1	0	1	1	0.985478	vesicle	Human-Metamonada LCA (#37)
305	SLC38A1	ENSP00000449756	81539	COG0814	1	0	0	1	0	2	1	0.539677	synthesis	Human-Metamonada LCA (#37)
306	SLC38A2	ENSP00000256689	54407	COG0814	1	0	0	1	0	2	0.666667	0.250739	synthesis	Human-Metamonada LCA (#37)
307	SLC38A3	ENSP00000481301	10991	COG0814	1	0	0	1	0	2	0.666667	0.589383	vesicle	Human-Metamonada LCA (#37)
308	SLC38A5	ENSP00000471683	92745	COG0814	0	0	0	1	0	1	1	0.44138	synthesis	Human-Metamonada LCA (#37)
309	SLC5A7	ENSP00000264047	60482	COG0591	0	1	0	0	0	1	1	0.86042	synthesis	Human-SAR LCA (#36)
310	SLC6A1	ENSP00000287766	6529	COG0733	0	0	0	1	0	1	1	0.845021	depletion	Human-Fungi LCA (#31)
311	SLC6A11	ENSP00000254488	6538	COG0733	0	0	0	1	0	1	1	0.922194	depletion	Human-Fungi LCA (#31)
312	SLC6A12	ENSP00000399136	6539	COG0733	0	0	0	1	0	1	1	0.539183	vesicle	Human-Fungi LCA (#31)
313	SLC6A13	ENSP00000339260	6540	COG0733	0	0	0	1	0	1	1	0.470043	depletion	Human-Fungi LCA (#31)
314	SLC6A3	ENSP00000270349	6531	COG0733	0	0	0	0	1	1	1	0.809909	depletion	Human-Fungi LCA (#31)
315	SLC6A4	ENSP00000261707	6532	COG0733	0	0	1	0	0	1	1	0.214552	depletion	Human-Fungi LCA (#31)
316	SRC	ENSP00000362680	6714	COG0515	0	0	0	1	0	1	0.108108	0.38039	signaling	Human-Metamonada LCA (#37)
317	TH	ENSP00000370571	7054	COG3186	0	0	0	0	1	1	0.625	0.427869	synthesis	Human-SAR LCA (#36)
318	TPH1	ENSP00000250018	7166	COG3186	0	0	1	0	0	1	0.333333	0.199814	synthesis	Human-SAR LCA (#36)
319	TPH2	ENSP00000329093	121278	COG3186	0	0	1	0	0	1	0.333333	0.818223	synthesis	Human-SAR LCA (#36)
320	TRAK2	ENSP00000328875	66008	KOG4360	0	0	0	1	0	1	1	0.366102	signaling	Human-Placozoa LCA (#27)
321	TRPC1	ENSP00000419313	7220	KOG3609	1	0	1	0	0	2	0.8	0.487136	signaling	Human-Unicellular holozoans LCA (#30)
