# Supplementary material for: Ionotropic Receptors as a Driving Force behind Human Synapse Establishment
Source: Mol Biol Evol. 2020 Sep 28;38(3):735–44. doi: 10.1093/molbev/msaa252 (PMC7947827; doi:10.1093/molbev/msaa252)
Supplement: msaa252_Supplementary_Data [file msaa252_supplementary_data.zip › Supplementary_Table_S2.xlsx]

## Sheet: Sheet1
Broad Metabolism Pathways
#	KEGG ID	Pathway Name
1	path:hsa05200	Pathways in cancer - Homo sapiens (human)
2	path:hsa05202	Transcriptional misregulation in cancer - Homo sapiens (human)
3	path:hsa01100	Metabolic pathways - Homo sapiens (human)
Nervous Pathways				Nervous Tissues
#	KEGG ID	Pathway Name		#	Tissue
1	path:hsa00471	D-Glutamine and D-glutamate metabolism - Homo sapiens (human)		1	cerebral cortex
2	path:hsa04080	Neuroactive ligand-receptor interaction - Homo sapiens (human)		2	amygdala
3	path:hsa04360	Axon guidance - Homo sapiens (human)		3	brain
4	path:hsa04390	Hippo signaling pathway - Homo sapiens (human)		4	caudate nucleus
5	path:hsa04710	Circadian rhythm - Homo sapiens (human)		5	cerebellum
6	path:hsa04713	Circadian entrainment - Homo sapiens (human)		6	diencephalon
7	path:hsa04720	Long-term potentiation - Homo sapiens (human)		7	dorsal thalamus
8	path:hsa04721	Synaptic vesicle cycle - Homo sapiens (human)		8	globus pallidus
9	path:hsa04722	Neurotrophin signaling pathway - Homo sapiens (human)		9	hippocampus
10	path:hsa04723	Retrograde endocannabinoid signaling - Homo sapiens (human)		10	locus ceruleus
11	path:hsa04724	Glutamatergic synapse - Homo sapiens (human)		11	medulla oblongata
12	path:hsa04725	Cholinergic synapse - Homo sapiens (human)		12	middle frontal gyrus
13	path:hsa04726	Serotonergic synapse - Homo sapiens (human)		13	middle temporal gyrus
14	path:hsa04727	GABAergic synapse - Homo sapiens (human)		14	occipital cortex
15	path:hsa04728	Dopaminergic synapse - Homo sapiens (human)		15	occipital lobe
16	path:hsa04730	Long-term depression - Homo sapiens (human)		16	parietal lobe
17	path:hsa04740	Olfactory transduction - Homo sapiens (human)		17	pineal body
18	path:hsa04742	Taste transduction - Homo sapiens (human)		18	pituitary gland
19	path:hsa04744	Phototransduction - Homo sapiens (human)		19	putamen
20	path:hsa04750	Inflammatory mediator regulation of TRP channels - Homo sapiens (human)		20	spinal cord
21	path:hsa04921	Oxytocin signaling pathway - Homo sapiens (human)		21	substantia nigra
22	path:hsa04929	GnRH secretion - Homo sapiens (human)		22	temporal lobe
23	path:hsa05010	Alzheimer disease - Homo sapiens (human)		23	astrocytoma
24	path:hsa05012	Parkinson disease - Homo sapiens (human)		24	oligoastrocytoma
25	path:hsa05014	Amyotrophic lateral sclerosis (ALS) - Homo sapiens (human)		25	oligodendroglioma
26	path:hsa05016	Huntington disease - Homo sapiens (human)		26	frontal lobe
27	path:hsa05017	Spinocerebellar ataxia - Homo sapiens (human)		27	prefrontal cortex
28	path:hsa05030	Cocaine addiction - Homo sapiens (human)		28	basal ganglion
29	path:hsa05031	Amphetamine addiction - Homo sapiens (human)		29	choroid plexus
30	path:hsa05032	Morphine addiction - Homo sapiens (human)		30	forebrain
31	path:hsa05033	Nicotine addiction - Homo sapiens (human)		31	hindbrain
32	path:hsa05034	Alcoholism - Homo sapiens (human)		32	midbrain
33	path:hsa05214	Glioma - Homo sapiens (human)		33	telencephalon
34	path:hsa05231	Choline metabolism in cancer - Homo sapiens (human)		34	pituitary and diencephalon
				35	pons
				36	Brodmann (1909) area 24
				37	Brodmann (1909) area 9
				38	cerebellar hemisphere
				39	hypothalamus
				40	nucleus accumbens
				41	tibial nerve
Non-Nervous Pathways				Non-Nervous Tissues
#	KEGG ID	Pathway Name		#	Tissue
1	path:hsa00140	Steroid hormone biosynthesis - Homo sapiens (human)		1	adipose tissue
2	path:hsa00190	Oxidative phosphorylation - Homo sapiens (human)		2	adrenal gland
3	path:hsa00220	Arginine biosynthesis - Homo sapiens (human)		3	bone marrow
4	path:hsa00230	Purine metabolism - Homo sapiens (human)		4	colon
5	path:hsa00250	Alanine, aspartate and glutamate metabolism - Homo sapiens (human)		5	duodenum
6	path:hsa00260	Glycine, serine and threonine metabolism - Homo sapiens (human)		6	endometrium
7	path:hsa00280	Valine, leucine and isoleucine degradation - Homo sapiens (human)		7	esophagus
8	path:hsa00330	Arginine and proline metabolism - Homo sapiens (human)		8	fallopian tube
9	path:hsa00340	Histidine metabolism - Homo sapiens (human)		9	gall bladder
10	path:hsa00350	Tyrosine metabolism - Homo sapiens (human)		10	heart
11	path:hsa00360	Phenylalanine metabolism - Homo sapiens (human)		11	kidney
12	path:hsa00380	Tryptophan metabolism - Homo sapiens (human)		12	liver
13	path:hsa00410	beta-Alanine metabolism - Homo sapiens (human)		13	lung
14	path:hsa00430	Taurine and hypotaurine metabolism - Homo sapiens (human)		14	lymph node
15	path:hsa00562	Inositol phosphate metabolism - Homo sapiens (human)		15	ovary
16	path:hsa00564	Glycerophospholipid metabolism - Homo sapiens (human)		16	pancreas
17	path:hsa00565	Ether lipid metabolism - Homo sapiens (human)		17	placenta
18	path:hsa00590	Arachidonic acid metabolism - Homo sapiens (human)		18	prostate gland
19	path:hsa00591	Linoleic acid metabolism - Homo sapiens (human)		19	rectum
20	path:hsa00592	alpha-Linolenic acid metabolism - Homo sapiens (human)		20	saliva-secreting gland
21	path:hsa00630	Glyoxylate and dicarboxylate metabolism - Homo sapiens (human)		21	skeletal muscle tissue
22	path:hsa00640	Propanoate metabolism - Homo sapiens (human)		22	small intestine
23	path:hsa00650	Butanoate metabolism - Homo sapiens (human)		23	smooth muscle tissue
24	path:hsa00790	Folate biosynthesis - Homo sapiens (human)		24	spleen
25	path:hsa00830	Retinol metabolism - Homo sapiens (human)		25	stomach
26	path:hsa00910	Nitrogen metabolism - Homo sapiens (human)		26	testis
27	path:hsa00980	Metabolism of xenobiotics by cytochrome P450 - Homo sapiens (human)		27	thyroid gland
28	path:hsa00982	Drug metabolism - cytochrome P450 - Homo sapiens (human)		28	tonsil
29	path:hsa01230	Biosynthesis of amino acids - Homo sapiens (human)		29	urinary bladder
30	path:hsa01521	EGFR tyrosine kinase inhibitor resistance - Homo sapiens (human)		30	vermiform appendix
31	path:hsa01522	Endocrine resistance - Homo sapiens (human)		31	zone of skin
32	path:hsa01523	Antifolate resistance - Homo sapiens (human)		32	artery
33	path:hsa01524	Platinum drug resistance - Homo sapiens (human)		33	brain meninx
34	path:hsa03015	mRNA surveillance pathway - Homo sapiens (human)		34	breast
35	path:hsa04010	MAPK signaling pathway - Homo sapiens (human)		35	dura mater
36	path:hsa04012	ErbB signaling pathway - Homo sapiens (human)		36	epididymis
37	path:hsa04014	Ras signaling pathway - Homo sapiens (human)		37	heart left ventricle
38	path:hsa04015	Rap1 signaling pathway - Homo sapiens (human)		38	left cardiac atrium
39	path:hsa04020	Calcium signaling pathway - Homo sapiens (human)		39	mitral valve
40	path:hsa04022	cGMP-PKG signaling pathway - Homo sapiens (human)		40	olfactory apparatus
41	path:hsa04024	cAMP signaling pathway - Homo sapiens (human)		41	parotid gland
42	path:hsa04062	Chemokine signaling pathway - Homo sapiens (human)		42	penis
43	path:hsa04064	NF-kappa B signaling pathway - Homo sapiens (human)		43	pulmonary valve
44	path:hsa04066	HIF-1 signaling pathway - Homo sapiens (human)		44	seminal vesicle
45	path:hsa04068	FoxO signaling pathway - Homo sapiens (human)		45	submandibular gland
46	path:hsa04070	Phosphatidylinositol signaling system - Homo sapiens (human)		46	tongue
47	path:hsa04071	Sphingolipid signaling pathway - Homo sapiens (human)		47	tricuspid valve
48	path:hsa04072	Phospholipase D signaling pathway - Homo sapiens (human)		48	uterine cervix
49	path:hsa04110	Cell cycle - Homo sapiens (human)		49	uterus
50	path:hsa04114	Oocyte meiosis - Homo sapiens (human)		50	vagina
51	path:hsa04115	p53 signaling pathway - Homo sapiens (human)		51	vas deferens
52	path:hsa04130	SNARE interactions in vesicular transport - Homo sapiens (human)		52	diaphragm
53	path:hsa04136	Autophagy - other - Homo sapiens (human)		53	eye
54	path:hsa04137	Mitophagy - animal - Homo sapiens (human)		54	throat
55	path:hsa04140	Autophagy - animal - Homo sapiens (human)		55	trachea
56	path:hsa04141	Protein processing in endoplasmic reticulum - Homo sapiens (human)		56	umbilical cord
57	path:hsa04142	Lysosome - Homo sapiens (human)		57	sigmoid colon
58	path:hsa04144	Endocytosis - Homo sapiens (human)		58	leukocyte
59	path:hsa04145	Phagosome - Homo sapiens (human)		59	EBV-transformed lymphocyte
60	path:hsa04150	mTOR signaling pathway - Homo sapiens (human)		60	aorta
61	path:hsa04151	PI3K-Akt signaling pathway - Homo sapiens (human)		61	atrium auricular region
62	path:hsa04152	AMPK signaling pathway - Homo sapiens (human)		62	blood
63	path:hsa04210	Apoptosis - Homo sapiens (human)		63	coronary artery
64	path:hsa04211	Longevity regulating pathway - Homo sapiens (human)		64	cortex of kidney
65	path:hsa04213	Longevity regulating pathway - multiple species - Homo sapiens (human)		65	ectocervix
66	path:hsa04215	Apoptosis - multiple species - Homo sapiens (human)		66	endocervix
67	path:hsa04216	Ferroptosis - Homo sapiens (human)		67	esophagogastric junction
68	path:hsa04217	Necroptosis - Homo sapiens (human)		68	esophagus mucosa
69	path:hsa04218	Cellular senescence - Homo sapiens (human)		69	esophagus muscularis mucosa
70	path:hsa04260	Cardiac muscle contraction - Homo sapiens (human)		70	greater omentum
71	path:hsa04261	Adrenergic signaling in cardiomyocytes - Homo sapiens (human)		71	lower leg skin
72	path:hsa04270	Vascular smooth muscle contraction - Homo sapiens (human)		72	minor salivary gland
73	path:hsa04310	Wnt signaling pathway - Homo sapiens (human)		73	small intestine Peyer's patch
74	path:hsa04340	Hedgehog signaling pathway - Homo sapiens (human)		74	suprapubic skin
75	path:hsa04350	TGF-beta signaling pathway - Homo sapiens (human)		75	tibial artery
76	path:hsa04370	VEGF signaling pathway - Homo sapiens (human)		76	transformed skin fibroblast
77	path:hsa04371	Apelin signaling pathway - Homo sapiens (human)		77	transverse colon
78	path:hsa04380	Osteoclast differentiation - Homo sapiens (human)
79	path:hsa04510	Focal adhesion - Homo sapiens (human)
80	path:hsa04520	Adherens junction - Homo sapiens (human)
81	path:hsa04530	Tight junction - Homo sapiens (human)
82	path:hsa04540	Gap junction - Homo sapiens (human)
83	path:hsa04550	Signaling pathways regulating pluripotency of stem cells - Homo sapiens (human)
84	path:hsa04611	Platelet activation - Homo sapiens (human)
85	path:hsa04612	Antigen processing and presentation - Homo sapiens (human)
86	path:hsa04620	Toll-like receptor signaling pathway - Homo sapiens (human)
87	path:hsa04621	NOD-like receptor signaling pathway - Homo sapiens (human)
88	path:hsa04622	RIG-I-like receptor signaling pathway - Homo sapiens (human)
89	path:hsa04625	C-type lectin receptor signaling pathway - Homo sapiens (human)
90	path:hsa04630	JAK-STAT signaling pathway - Homo sapiens (human)
91	path:hsa04650	Natural killer cell mediated cytotoxicity - Homo sapiens (human)
92	path:hsa04657	IL-17 signaling pathway - Homo sapiens (human)
93	path:hsa04658	Th1 and Th2 cell differentiation - Homo sapiens (human)
94	path:hsa04659	Th17 cell differentiation - Homo sapiens (human)
95	path:hsa04660	T cell receptor signaling pathway - Homo sapiens (human)
96	path:hsa04662	B cell receptor signaling pathway - Homo sapiens (human)
97	path:hsa04664	Fc epsilon RI signaling pathway - Homo sapiens (human)
98	path:hsa04666	Fc gamma R-mediated phagocytosis - Homo sapiens (human)
99	path:hsa04668	TNF signaling pathway - Homo sapiens (human)
100	path:hsa04670	Leukocyte transendothelial migration - Homo sapiens (human)
101	path:hsa04714	Thermogenesis - Homo sapiens (human)
102	path:hsa04810	Regulation of actin cytoskeleton - Homo sapiens (human)
103	path:hsa04910	Insulin signaling pathway - Homo sapiens (human)
104	path:hsa04911	Insulin secretion - Homo sapiens (human)
105	path:hsa04912	GnRH signaling pathway - Homo sapiens (human)
106	path:hsa04913	Ovarian steroidogenesis - Homo sapiens (human)
107	path:hsa04914	Progesterone-mediated oocyte maturation - Homo sapiens (human)
108	path:hsa04915	Estrogen signaling pathway - Homo sapiens (human)
109	path:hsa04916	Melanogenesis - Homo sapiens (human)
110	path:hsa04917	Prolactin signaling pathway - Homo sapiens (human)
111	path:hsa04918	Thyroid hormone synthesis - Homo sapiens (human)
112	path:hsa04919	Thyroid hormone signaling pathway - Homo sapiens (human)
113	path:hsa04920	Adipocytokine signaling pathway - Homo sapiens (human)
114	path:hsa04922	Glucagon signaling pathway - Homo sapiens (human)
115	path:hsa04923	Regulation of lipolysis in adipocytes - Homo sapiens (human)
116	path:hsa04924	Renin secretion - Homo sapiens (human)
117	path:hsa04925	Aldosterone synthesis and secretion - Homo sapiens (human)
118	path:hsa04926	Relaxin signaling pathway - Homo sapiens (human)
119	path:hsa04927	Cortisol synthesis and secretion - Homo sapiens (human)
120	path:hsa04928	Parathyroid hormone synthesis, secretion and action - Homo sapiens (human)
121	path:hsa04930	Type II diabetes mellitus - Homo sapiens (human)
122	path:hsa04931	Insulin resistance - Homo sapiens (human)
123	path:hsa04932	Non-alcoholic fatty liver disease (NAFLD) - Homo sapiens (human)
124	path:hsa04933	AGE-RAGE signaling pathway in diabetic complications - Homo sapiens (human)
125	path:hsa04934	Cushing syndrome - Homo sapiens (human)
126	path:hsa04935	Growth hormone synthesis, secretion and action - Homo sapiens (human)
127	path:hsa04940	Type I diabetes mellitus - Homo sapiens (human)
128	path:hsa04960	Aldosterone-regulated sodium reabsorption - Homo sapiens (human)
129	path:hsa04961	Endocrine and other factor-regulated calcium reabsorption - Homo sapiens (human)
130	path:hsa04962	Vasopressin-regulated water reabsorption - Homo sapiens (human)
131	path:hsa04964	Proximal tubule bicarbonate reclamation - Homo sapiens (human)
132	path:hsa04966	Collecting duct acid secretion - Homo sapiens (human)
133	path:hsa04970	Salivary secretion - Homo sapiens (human)
134	path:hsa04971	Gastric acid secretion - Homo sapiens (human)
135	path:hsa04972	Pancreatic secretion - Homo sapiens (human)
136	path:hsa04973	Carbohydrate digestion and absorption - Homo sapiens (human)
137	path:hsa04974	Protein digestion and absorption - Homo sapiens (human)
138	path:hsa04976	Bile secretion - Homo sapiens (human)
139	path:hsa05020	Prion diseases - Homo sapiens (human)
140	path:hsa05100	Bacterial invasion of epithelial cells - Homo sapiens (human)
141	path:hsa05110	Vibrio cholerae infection - Homo sapiens (human)
142	path:hsa05120	Epithelial cell signaling in Helicobacter pylori infection - Homo sapiens (human)
143	path:hsa05130	Pathogenic Escherichia coli infection - Homo sapiens (human)
144	path:hsa05131	Shigellosis - Homo sapiens (human)
145	path:hsa05132	Salmonella infection - Homo sapiens (human)
146	path:hsa05133	Pertussis - Homo sapiens (human)
147	path:hsa05134	Legionellosis - Homo sapiens (human)
148	path:hsa05135	Yersinia infection - Homo sapiens (human)
149	path:hsa05140	Leishmaniasis - Homo sapiens (human)
150	path:hsa05142	Chagas disease (American trypanosomiasis) - Homo sapiens (human)
151	path:hsa05143	African trypanosomiasis - Homo sapiens (human)
152	path:hsa05145	Toxoplasmosis - Homo sapiens (human)
153	path:hsa05146	Amoebiasis - Homo sapiens (human)
154	path:hsa05152	Tuberculosis - Homo sapiens (human)
155	path:hsa05160	Hepatitis C - Homo sapiens (human)
156	path:hsa05161	Hepatitis B - Homo sapiens (human)
157	path:hsa05162	Measles - Homo sapiens (human)
158	path:hsa05163	Human cytomegalovirus infection - Homo sapiens (human)
159	path:hsa05164	Influenza A - Homo sapiens (human)
160	path:hsa05165	Human papillomavirus infection - Homo sapiens (human)
161	path:hsa05166	Human T-cell leukemia virus 1 infection - Homo sapiens (human)
162	path:hsa05167	Kaposi sarcoma-associated herpesvirus infection - Homo sapiens (human)
163	path:hsa05168	Herpes simplex virus 1 infection - Homo sapiens (human)
164	path:hsa05169	Epstein-Barr virus infection - Homo sapiens (human)
165	path:hsa05170	Human immunodeficiency virus 1 infection - Homo sapiens (human)
166	path:hsa05203	Viral carcinogenesis - Homo sapiens (human)
167	path:hsa05204	Chemical carcinogenesis - Homo sapiens (human)
168	path:hsa05205	Proteoglycans in cancer - Homo sapiens (human)
169	path:hsa05206	MicroRNAs in cancer - Homo sapiens (human)
170	path:hsa05210	Colorectal cancer - Homo sapiens (human)
171	path:hsa05211	Renal cell carcinoma - Homo sapiens (human)
172	path:hsa05212	Pancreatic cancer - Homo sapiens (human)
173	path:hsa05213	Endometrial cancer - Homo sapiens (human)
174	path:hsa05215	Prostate cancer - Homo sapiens (human)
175	path:hsa05216	Thyroid cancer - Homo sapiens (human)
176	path:hsa05217	Basal cell carcinoma - Homo sapiens (human)
177	path:hsa05218	Melanoma - Homo sapiens (human)
178	path:hsa05219	Bladder cancer - Homo sapiens (human)
179	path:hsa05220	Chronic myeloid leukemia - Homo sapiens (human)
180	path:hsa05221	Acute myeloid leukemia - Homo sapiens (human)
181	path:hsa05222	Small cell lung cancer - Homo sapiens (human)
182	path:hsa05223	Non-small cell lung cancer - Homo sapiens (human)
183	path:hsa05224	Breast cancer - Homo sapiens (human)
184	path:hsa05225	Hepatocellular carcinoma - Homo sapiens (human)
185	path:hsa05226	Gastric cancer - Homo sapiens (human)
186	path:hsa05230	Central carbon metabolism in cancer - Homo sapiens (human)
187	path:hsa05235	PD-L1 expression and PD-1 checkpoint pathway in cancer - Homo sapiens (human)
188	path:hsa05322	Systemic lupus erythematosus - Homo sapiens (human)
189	path:hsa05323	Rheumatoid arthritis - Homo sapiens (human)
190	path:hsa05410	Hypertrophic cardiomyopathy (HCM) - Homo sapiens (human)
191	path:hsa05412	Arrhythmogenic right ventricular cardiomyopathy (ARVC) - Homo sapiens (human)
192	path:hsa05414	Dilated cardiomyopathy (DCM) - Homo sapiens (human)
193	path:hsa05416	Viral myocarditis - Homo sapiens (human)
194	path:hsa05418	Fluid shear stress and atherosclerosis - Homo sapiens (human)
